# Supplementary material for: Genomic epidemiology of Mycobacterium avium subsp. paratuberculosis isolates from Canadian dairy herds provides evidence for multiple infection events
Source: Front Genet. 2023 Feb 2;14:1043598. doi: 10.3389/fgene.2023.1043598 (PMC9934062; doi:10.3389/fgene.2023.1043598)
Supplement: Supplementary file 2 [file DataSheet1.xlsx]

## Sheet: Supplementary Table 1
Supplementary Table 1: MLSSR and MIRU-VNTR Patterns identified within select isolates extracted from multiple herds in Quebec and Ontario
Strain Ida	Herd Idb	Province	Shedding Status	SSR1c	SSR2c	SSR3c	SSR4c	SSR5c	SSR6c	SSR7c	SSR8c	SSR9c	SSR10c	SSR11c	INMV SSR Typed	Locus 292c	Locus X3c	Locus 25c	Locus 47c	Locus 3c	Locus 7c	Locus 10c	Locus 32c	INMV MIRU Typed
117	ON-1	ON	High	15	13	5	5	5	5	6	5	5	5	5	N/P 12a	3	2	3	3	2	2	2	8	INMV 2
137	ON-1	ON	High	20	10	5	5	5	5	6	5	5	5	5	N/P 15	3	2	3	3	2	2	2	8	INMV 2
233	ON-1	ON	High	19	13	5	5	5	5	5	5	5	5	5	MLSSR 93e	3	2	3	3	2	2	2	8	INMV 2
236	ON-1	ON	High	14	13	5	5	5	5	5	5	5	5	5	MLSSR 93b	3	2	3	3	2	2	2	8	INMV 2
242	ON-1	ON	High	22	13	5	5	5	5	6	5	5	5	5	N/P 12b	3	2	3	3	2	2	2	8	INMV 2
252	ON-1	ON	High	19	10	5	5	5	5	5	5	5	5	5	MLSSR 10d	3	2	3	3	2	2	2	8	INMV 2
211	ON-2	ON	Moderate	18	11	5	5	5	5	5	5	5	5	5	MLSSR 8b	3	2	3	3	2	2	1	8	INMV 3
552	ON-2	ON	Moderate	13	9	5	5	5	5	5	5	5	5	5	MLSSR 7a	3	2	3	3	2	2	1	8	INMV 3
560	ON-2	ON	High	11	9	5	5	5	5	4	5	5	5	5	N/P 8	3	2	3	3	2	2	1	8	INMV 3
1452	ON-2	ON	High	7	10	5	5	5	4	5	4	4	5	5	MLSSR 28	3	2	3	3	2	2	2	8	INMV 2
325	ON-3	ON	Moderate	7	11	5	5	5	5	5	5	5	5	5	MLSSR 17	3	2	3	3	2	2	2	8	INMV 2
326	ON-3	ON	High	7	10	5	5	5	5	5	5	5	5	5	MLSSR 11	3	2	3	3	2	2	2	8	INMV 2
1240	ON-3	ON	Low	7	14	5	5	5	5	5	5	5	5	5	N/P 3c	3	2	3	3	2	2	2	8	INMV 2
1402	ON-3	ON	High	7	10	5	5	5	5	5	5	5	5	5	MLSSR 11	3	2	3	3	2	2	2	8	INMV 2
342	ON-4	ON	Moderate	9	UNK	5	5	5	5	5	5	5	5	5	UNK	3	2	3	3	2	2	2	8	INMV 2
345	ON-4	ON	Low	7	12	5	5	5	5	5	5	5	5	5	N/P 3a	3	2	3	3	2	2	2	8	INMV 2
863	ON-4	ON	High	9	17	5	5	5	5	5	5	5	5	5	N/P 6b	3	2	3	3	2	2	2	8	INMV 2
464	ON-5	ON	Moderate	15	12	5	5	5	5	5	5	5	5	5	MLSSR 93c	3	2	3	3	2	2	2	8	INMV 2
897	ON-5	ON	High	21	10	5	5	5	5	5	5	5	5	5	MLSSR 10f	3	2	3	3	2	2	2	8	INMV 2
1409	ON-5	ON	High	11	12	5	5	5	5	5	5	5	5	5	N/P 9a	3	2	3	3	2	2	2	8	INMV 2
586	ON-6	ON	Moderate	14	12	5	5	5	5	5	5	5	5	5	MLSSR 93a	3	2	3	3	2	3	2	8	INMV 8
594	ON-6	ON	High	7	13	5	5	5	5	4	5	5	5	5	N/P 4a	3	2	3	3	2	2	2	8	INMV 2
1007	ON-6	ON	High	7	12	5	5	5	5	5	5	5	5	5	N/P 3a	3	2	3	3	2	2	2	8	INMV 2
1023	ON-6	ON	High	7	14	5	5	5	5	4	5	5	5	5	N/P 4b	3	2	3	3	2	2	2	8	INMV 2
1495	ON-6	ON	High	9	11	5	5	5	5	6	5	5	5	5	N/P 5	3	2	3	3	2	2	2	8	INMV 2
1512	ON-6	ON	High	7	10	5	5	5	5	4	5	5	5	5	N/P 1	3	2	3	3	2	2	2	8	INMV 2
631	ON-7	ON	Low	7	10	5	5	5	5	4	5	5	5	5	N/P 1	3	2	3	3	2	2	2	8	INMV 2
638	ON-7	ON	Moderate	20	10	5	5	5	5	5	5	5	5	5	MLSSR 10e	3	2	3	3	2	2	2	8	INMV 2
648	ON-7	ON	Low	UNK	10	5	5	5	5	5	5	5	5	5	UNK	3	2	3	3	2	2	2	8	INMV 2
910	ON-8	ON	High	7	13	5	5	5	5	4	5	5	5	5	N/P 4a	3	2	3	3	2	2	2	8	INMV 2
918	ON-8	ON	High	7	11	5	5	5	5	4	5	5	5	5	N/P 2	3	2	3	3	2	2	2	8	INMV 2
928	ON-8	ON	High	11	9	5	5	5	5	5	5	5	5	5	N/P 16	3	2	3	3	2	2	2	8	INMV 2
1419	ON-8	ON	High	7	11	5	5	5	5	4	5	5	5	5	N/P 2	3	2	3	3	2	2	2	8	INMV 2
23	QC-1	QC	High	12	10	5	5	5	5	5	5	5	5	5	MLSSR 10a	3	2	3	3	2	2	2	8	INMV 2
32	QC-1	QC	High	11	10	5	5	5	5	5	5	5	5	5	MLSSR 38	3	2	3	3	2	2	2	8	INMV 2
219	QC-1	QC	High	11	10	5	5	5	5	5	5	5	5	5	MLSSR 38	3	2	3	3	2	2	2	8	INMV 2
366	QC-1	QC	Moderate	12	10	5	5	5	5	5	5	5	5	5	MLSSR 10a	3	2	3	3	2	2	2	8	INMV 2
160	QC-2	QC	High	19	10	5	5	5	5	5	5	5	5	5	MLSSR 10d	3	2	3	3	2	2	2	8	INMV 2
183	QC-2	QC	High	15	11	5	5	5	5	5	5	5	5	5	MLSSR 8a	3	2	3	3	2	2	2	8	INMV 2
191	QC-2	QC	High	14	10	5	5	5	5	5	5	5	5	5	MLSSR 10b	3	2	3	3	2	2	2	8	INMV 2
171	QC-3	QC	High	17	10	5	5	5	5	5	5	5	5	5	MLSSR 10c	3	2	3	3	2	2	2	8	INMV 2
206	QC-3	QC	High	15	11	5	5	5	5	5	5	5	5	5	MLSSR 8a	3	2	3	3	2	2	2	8	INMV 2
418	QC-3	QC	Moderate	20	10	5	5	5	5	5	5	5	5	5	MLSSR 10e	3	2	3	3	2	2	2	8	INMV 2
375	QC-4	QC	High	18	10	5	5	5	5	4	5	5	5	5	N/P 14	3	2	3	3	2	2	1	8	INMV 3
400	QC-4	QC	High	20	11	5	5	5	5	4	5	5	5	5	N/P 10b	3	2	3	3	2	2	1	8	INMV 3
869	QC-4	QC	High	13	11	5	5	5	5	4	5	5	5	5	N/P 10a	3	2	3	3	2	2	1	8	INMV 3
878	QC-4	QC	High	15	16	5	5	5	5	4	5	5	5	5	N/P 13	3	2	3	3	2	2	1	8	INMV 3
392	QC-5	QC	Moderate	7	9	5	5	5	5	5	5	5	5	5	MLSSR 13	3	2	3	3	2	2	2	8	INMV 2
885	QC-5	QC	High	7	9	5	5	5	5	5	5	5	5	5	MLSSR 13	3	2	3	3	2	2	2	8	INMV 2
1071	QC-5	QC	Moderate	7	9	5	5	5	5	5	5	5	5	5	MLSSR 13	3	2	3	3	2	2	2	8	INMV 2
441	QC-6	QC	Low	14	9	5	5	5	5	4	5	5	5	5	N/P 11	3	2	3	3	2	2	1	8	INMV 3
500	QC-7	QC	Moderate	19	10	5	5	5	5	5	5	5	5	5	MLSSR 10d	3	2	3	3	2	2	1	8	INMV 3
505	QC-7	QC	Moderate	19	10	5	5	5	5	5	5	5	5	5	MLSSR 10d	3	2	3	3	2	2	1	8	INMV 3
1144	QC-7	QC	Moderate	18	9	5	5	5	5	5	5	5	5	5	MLSSR 7b	3	2	3	3	2	2	1	8	INMV 3
508	QC-8	QC	Moderate	7	10	5	5	5	5	5	5	5	5	5	MLSSR 11	3	2	3	3	2	2	2	8	INMV 2
1157	QC-8	QC	Moderate	7	13	5	5	5	5	5	5	5	5	5	N/P 3b	3	2	3	3	2	2	2	8	INMV 2
1438	QC-8	QC	High	7	10	5	5	5	5	5	5	5	5	5	MLSSR 11	3	2	3	3	2	2	2	8	INMV 2
515	QC-9	QC	Moderate	9	11	5	5	5	5	5	5	5	5	5	MLSSR 16	2	2	3	3	2	2	2	8	INMV 13
516	QC-9	QC	Moderate	9	13	5	5	5	5	5	5	5	5	5	N/P 6a	2	2	3	3	2	2	2	8	INMV 13
1427	QC-9	QC	High	10	12	5	5	5	5	5	5	5	5	5	MLSSR 58	2	2	3	3	2	2	2	8	INMV 13
531	QC-10	QC	Moderate	21	10	5	5	5	5	5	5	5	5	5	MLSSR 10f	3	2	3	3	2	2	2	8	INMV 2
938	QC-10	QC	High	18	12	5	5	5	5	5	5	5	5	5	MLSSR 93d	3	2	3	3	2	2	2	8	INMV 2
948	QC-10	QC	High	11	17	5	5	5	5	5	5	5	5	5	N/P 9b	3	2	3	3	2	2	2	8	INMV 2
1032	QC-11	QC	Moderate	7	9	5	5	5	5	5	5	5	5	5	MLSSR 13	3	2	3	3	2	2	2	8	INMV 2
1044	QC-11	QC	High	7	11	5	5	5	5	5	5	5	5	5	MLSSR 17	3	2	3	3	2	2	2	8	INMV 2
1517	QC-11	QC	High	7	9	5	5	5	5	5	5	5	5	5	MLSSR 13	3	2	3	3	2	2	2	8	INMV 2
1578	QC-12	QC	High	10	16	5	5	5	5	4	5	5	5	5	N/P 7	3	2	3	3	2	2	1	8	INMV 3
K-10	NCBI	N/A	N/A	19	10	5	5	5	5	5	5	5	5	5	MLSSR 10d	3	2	3	3	2	2	1	8	INMV 3
MAPK_JB16/15	NCBI	N/A	N/A	7	12	5	5	5	4	4	4	4	5	5	MLSSR 29	4	2	3	3	2	2	1	UNK	UNK
S397	NCBI	N/A	N/A	5	13	4	5	UNK	4	5	3	4	UNK	4	UNK	7	1	3	3	1	1	1	UNK	UNK
Telford	NCBI	N/A	N/A	10	13	4	5	UNK	4	5	3	4	UNK	4	UNK	4	1	3	3	1	1	1	8	INMV 72
NL-89C	NCBI	NL	N/A	7	11	5	5	5	4	5	4	4	5	5	MLSSR 3	2	2	5	3	2	2	2	8	INMV 68
NL-93B	NCBI	NL	N/A	11	11	5	5	5	5	5	5	5	5	5	MLSSR 54	UNK	2	3	3	2	2	2	UNK	UNK
NL-95A	NCBI	NL	N/A	10	11	5	5	5	5	5	5	5	5	5	MLSSR 52	4	2	3	3	2	2	1	UNK	UNK
NL-95B	NCBI	NL	N/A	7	11	5	5	5	5	5	5	5	5	5	MLSSR 17	4	2	3	3	2	2	2	2	N/P 1
NL-95E	NCBI	NL	N/A	7	11	5	5	5	5	5	5	5	5	5	MLSSR 17	4	2	3	3	2	2	1	UNK	UNK
NL-96E	NCBI	NL	N/A	11	10	5	5	5	5	5	5	5	5	5	MLSSR 38	4	2	3	3	2	2	2	UNK	UNK
Discriminatory Index				0.850816	0.800466	0	0	0	0.0298507	0.424242	0.0298507	0.0298507	0	0	0.984615	0.0868385	0	0	0	0	0.0298507	0.298507	0	0.374039
a: Typing of isolates from Newfoundland Canada (NL-89C/93B/95A/95B/96E) were published (http://www.ncbi.nlm.nih.gov/pubmed/25927612).
b: Values from NCBI database are not included in DI calculations.
c: Values listed as UNK are not included in DI calculations.
d: N/P = New Patterns. Patterns not recognized as a type in the INMV database. Patterns with the same number but different letters would be classified as the same type in the INMV database, but have different repeat values. UNK = Unknown. These patterns can't be predicted due to a lack of certainty within specific loci.

## Sheet: Supplementary Table 2
Supplementary Table 2: Assembly statistics for MAP isolates (n=67) from Quebec and Ontario Herds
Strain ID	Herd	Province	Genome Size (bp)	GC Content (%)	Average Coverage (X)	# Contigs	Average Contig Size	N50
23	QC-1	QC	4781165	0.6933	18	79	32434.6	118495
32	QC-1	QC	4779851	0.6933	13	81	34752.6	118495
117	ON-1	ON	4780632	0.6933	16	83	29830.5	128709
137	ON-1	ON	4779052	0.6933	14	78	33780.2	118498
160	QC-2	QC	4781128	0.6933	12	83	33321.4	118496
171	QC-3	QC	4781233	0.6933	15.5	73	30997.6	131207
183	QC-2	QC	4780754	0.6933	13	78	34271.9	128709
191	QC-2	QC	4781072	0.6933	16	85	31784.2	118164
206	QC-3	QC	4781381	0.6933	16.5	77	32442.6	122818
211	ON-2	ON	4780009	0.6933	17	77	29839.1	122818
219	QC-1	QC	4781551	0.6933	14.5	76	36069.7	131207
233	ON-1	ON	4780255	0.6933	13	86	34009.7	118071
236	ON-1	ON	4780663	0.6933	12.5	89	30377.5	106432
242	ON-1	ON	4780978	0.6933	16	74	27639.3	131207
252	ON-1	ON	4780633	0.6933	13	80	36331.1	118164
325	ON-3	ON	4767492	0.6933	14	81	31096.9	118495
326	ON-3	ON	4786390	0.6933	18.5	76	28482.3	128697
342	ON-4	ON	4782026	0.6933	18	78	30221.6	122818
345	ON-4	ON	4787043	0.6933	16	78	27208	118495
366	QC-1	QC	4780530	0.6933	15	78	32218.4	118495
375	QC-4	QC	4787090	0.6934	17	77	32482	122818
392	QC-5	QC	4786337	0.6934	14	78	33141.7	118495
400	QC-4	QC	4786604	0.6933	15	82	32470.2	118164
418	QC-3	QC	4781018	0.6933	15	81	30787	118496
441	QC-6	QC	4786572	0.6934	17	80	33831.6	122816
464	ON-5	ON	4780427	0.6933	13	77	33558.4	128712
500	QC-7	QC	4781571	0.6933	16	74	33809.1	128709
505	QC-7	QC	4779206	0.6933	16	81	30388.3	118164
508	QC-8	QC	4785715	0.6933	8	84	36357.9	118041
515	QC-9	QC	4787793	0.6934	16	77	34326.6	122816
516	QC-9	QC	4786333	0.6933	16	82	33132.6	118164
531	QC-10	QC	4787797	0.6934	15	91	31407.1	106431
552	ON-2	ON	4781331	0.6933	17.5	73	35813.4	124763
560	ON-2	ON	4787009	0.6933	17	85	29869	118164
586	ON-6	ON	4780734	0.6933	12.5	88	35510	106432
594	ON-6	ON	4786810	0.6933	12.5	88	35296.1	102085
631	ON-7	ON	4786285	0.6933	14	79	35313.5	118165
638	ON-7	ON	4780241	0.6933	12.5	81	33320.3	111104
648	ON-7	ON	4779900	0.6933	16.5	84	31990.5	118469
863	ON-4	ON	4780994	0.6933	15	79	35530.6	122818
869	QC-4	QC	4785898	0.6934	16.5	87	28797.2	111129
878	QC-4	QC	4786648	0.6933	15	81	35056.9	118437
885	QC-5	QC	4786162	0.6933	16	92	30800.2	99340
897	ON-5	ON	4780095	0.6933	17	83	31784.3	118154
910	ON-8	ON	4787058	0.6933	13	78	35321.9	118493
918	ON-8	ON	4787128	0.6933	15	80	35574.7	118493
928	ON-8	ON	4794312	0.6933	14.5	84	25518.4	118579
938	QC-10	QC	4786667	0.6934	13	81	32688.4	122818
948	QC-10	QC	4787670	0.6934	14	81	35060.7	118164
1007	ON-6	ON	4786380	0.6933	13.5	85	35300	111105
1023	ON-6	ON	4786749	0.6933	12.5	77	34319.8	118433
1032	QC-11	QC	4787318	0.6933	13.5	86	33358.5	118164
1044	QC-11	QC	4786152	0.6934	14	84	36917.2	118164
1071	QC-5	QC	4786936	0.6933	16.5	84	29330.7	118495
1144	QC-7	QC	4781871	0.6933	16	82	35268.9	122816
1157	QC-8	QC	4786071	0.6934	15.5	85	31007.7	114281
1240	ON-3	ON	4787247	0.6933	13	74	35591.2	122813
1402	ON-3	ON	4787104	0.6933	12.5	77	36381.5	128697
1409	ON-5	ON	4780899	0.6933	16	75	34770.8	131207
1419	ON-8	ON	4786295	0.6933	14.5	79	32693.1	118493
1427	QC-9	QC	4787137	0.6934	15.5	75	32930	125592
1438	QC-8	QC	4785625	0.6934	14.5	77	32260.1	122818
1452	ON-2	ON	4786015	0.6934	13.5	80	37795	118493
1495	ON-6	ON	4779823	0.6933	16	80	34019.6	118498
1512	ON-6	ON	4787075	0.6933	15.5	79	34075.9	118433
1517	QC-11	QC	4787035	0.6934	17.5	80	30439.9	122818
1578	QC-12	QC	4785883	0.6933	19	87	30611.9	118164
Average			4.78383e+06	0.693321	14.9254	80.6567	32882.4	119603

## Sheet: Supplementary Table 3
Supplementary Table 3: CheckM Results to Determine Assembly Completeness and Contamination in MAP isolates (n=67) from Quebec and Ontario Herds and select reference genomes from NCBI (n=7)
Strain ID	Marker Lineage	# genomes	# markers	# marker sets	0	1	2	3	4	5+	Completeness	Contamination	Strain Heterogeneity
23	g_Mycobacterium (UID1816)	100	693	300	3	688	2	0	0	0	99.28	0.4	50
32	g_Mycobacterium (UID1816)	100	693	300	3	688	2	0	0	0	99.28	0.39	50
117	g_Mycobacterium (UID1816)	100	693	300	3	686	4	0	0	0	99.28	1.11	75
137	g_Mycobacterium (UID1816)	100	693	300	3	688	2	0	0	0	99.28	0.36	0
160	g_Mycobacterium (UID1816)	100	693	300	3	688	2	0	0	0	99.28	0.42	50
171	g_Mycobacterium (UID1816)	100	693	300	3	689	1	0	0	0	99.28	0.33	0
183	g_Mycobacterium (UID1816)	100	693	300	3	688	2	0	0	0	99.28	0.67	50
191	g_Mycobacterium (UID1816)	100	693	300	3	689	1	0	0	0	99.28	0.33	0
206	g_Mycobacterium (UID1816)	100	693	300	3	688	2	0	0	0	99.28	0.44	50
211	g_Mycobacterium (UID1816)	100	693	300	3	686	4	0	0	0	99.28	0.73	75
219	g_Mycobacterium (UID1816)	100	693	300	3	686	4	0	0	0	99.28	0.88	50
233	g_Mycobacterium (UID1816)	100	693	300	3	689	1	0	0	0	99.27	0.33	0
236	g_Mycobacterium (UID1816)	100	693	300	3	685	5	0	0	0	99.28	1.28	80
242	g_Mycobacterium (UID1816)	100	693	300	3	685	5	0	0	0	99.28	0.85	60
252	g_Mycobacterium (UID1816)	100	693	300	3	689	1	0	0	0	99.28	0.33	0
325	g_Mycobacterium (UID1816)	100	693	300	3	689	1	0	0	0	99.28	0.33	0
326	g_Mycobacterium (UID1816)	100	693	300	3	687	3	0	0	0	99.28	0.5	66.67
342	g_Mycobacterium (UID1816)	100	693	300	3	688	2	0	0	0	99.28	0.5	0
345	g_Mycobacterium (UID1816)	100	693	300	3	688	2	0	0	0	99.28	0.37	50
366	g_Mycobacterium (UID1816)	100	693	300	3	688	2	0	0	0	99.28	0.5	50
375	g_Mycobacterium (UID1816)	100	693	300	3	687	3	0	0	0	99.28	0.45	66.67
392	g_Mycobacterium (UID1816)	100	693	300	3	688	2	0	0	0	99.28	0.44	50
400	g_Mycobacterium (UID1816)	100	693	300	3	685	5	0	0	0	99.28	0.93	60
418	g_Mycobacterium (UID1816)	100	693	300	3	685	5	0	0	0	99.28	0.83	80
441	g_Mycobacterium (UID1816)	100	693	300	3	686	4	0	0	0	99.28	0.64	75
464	g_Mycobacterium (UID1816)	100	693	300	3	688	2	0	0	0	99.28	0.44	50
500	g_Mycobacterium (UID1816)	100	693	300	3	688	2	0	0	0	99.28	39	50
505	g_Mycobacterium (UID1816)	100	693	300	3	689	1	0	0	0	99.28	0.33	0
508	g_Mycobacterium (UID1816)	100	693	300	3	686	4	0	0	0	99.28	0.83	75
515	g_Mycobacterium (UID1816)	100	693	300	3	687	3	0	0	0	99.28	1	66.67
516	g_Mycobacterium (UID1816)	100	693	300	3	689	1	0	0	0	99.28	0.33	0
531	g_Mycobacterium (UID1816)	100	693	300	3	688	2	0	0	0	99.28	0.44	50
552	g_Mycobacterium (UID1816)	100	693	300	3	689	1	0	0	0	99.28	0.33	0
560	g_Mycobacterium (UID1816)	100	693	300	3	686	4	0	0	0	99.28	0.56	75
586	g_Mycobacterium (UID1816)	100	693	300	3	688	2	0	0	0	99.28	0.38	50
594	g_Mycobacterium (UID1816)	100	693	300	3	689	1	0	0	0	99.28	0.33	0
631	g_Mycobacterium (UID1816)	100	693	300	3	688	2	0	0	0	99.28	0.37	50
638	g_Mycobacterium (UID1816)	100	693	300	3	687	3	0	0	0	99.28	0.5	66.67
648	g_Mycobacterium (UID1816)	100	693	300	3	687	3	0	0	0	99.28	0.83	66.67
863	g_Mycobacterium (UID1816)	100	693	300	3	689	1	0	0	0	99.28	0.33	0
869	g_Mycobacterium (UID1816)	100	693	300	3	687	3	0	0	0	99.28	0.5	66.67
878	g_Mycobacterium (UID1816)	100	693	300	3	689	1	0	0	0	99.28	0.33	0
885	g_Mycobacterium (UID1816)	100	693	300	3	686	4	0	0	0	99.28	1.17	50
897	g_Mycobacterium (UID1816)	100	693	300	3	687	3	0	0	0	99.28	0.78	66.67
910	g_Mycobacterium (UID1816)	100	693	300	3	687	3	0	0	0	99.28	0.67	66.67
918	g_Mycobacterium (UID1816)	100	693	300	3	687	3	0	0	0	99.28	1	66.67
928	g_Mycobacterium (UID1816)	100	693	300	4	687	2	0	0	0	99.21	0.4	50
938	g_Mycobacterium (UID1816)	100	693	300	3	687	3	0	0	0	99.28	0.39	66.67
948	g_Mycobacterium (UID1816)	100	693	300	3	688	2	0	0	0	99.28	0.67	50
1007	g_Mycobacterium (UID1816)	100	693	300	3	689	1	0	0	0	99.28	0.33	0
1023	g_Mycobacterium (UID1816)	100	693	300	3	688	2	0	0	0	99.28	0.5	50
1032	g_Mycobacterium (UID1816)	100	693	300	3	688	2	0	0	0	99.28	0.44	50
1044	g_Mycobacterium (UID1816)	100	693	300	3	689	1	0	0	0	99.28	0.33	0
1071	g_Mycobacterium (UID1816)	100	693	300	3	687	3	0	0	0	99.27	0.56	66.67
1144	g_Mycobacterium (UID1816)	100	693	300	3	687	3	0	0	0	99.28	0.58	66.67
1157	g_Mycobacterium (UID1816)	100	693	300	3	689	1	0	0	0	99.28	0.33	0
1240	g_Mycobacterium (UID1816)	100	693	300	3	686	4	0	0	0	99.28	1.33	75
1402	g_Mycobacterium (UID1816)	100	693	300	3	688	2	0	0	0	99.28	0.44	50
1409	g_Mycobacterium (UID1816)	100	693	300	3	689	1	0	0	0	99.28	0.33	0
1419	g_Mycobacterium (UID1816)	100	693	300	3	687	3	0	0	0	99.28	1	33.33
1427	g_Mycobacterium (UID1816)	100	693	300	3	688	2	0	0	0	99.28	0.44	50
1438	g_Mycobacterium (UID1816)	100	693	300	3	689	1	0	0	0	99.28	0.33	0
1452	g_Mycobacterium (UID1816)	100	693	300	2	689	2	0	0	0	99.61	0.67	50
1495	g_Mycobacterium (UID1816)	100	693	300	3	687	3	0	0	0	99.28	0.47	66.67
1512	g_Mycobacterium (UID1816)	100	693	300	3	688	2	0	0	0	99.28	0.5	50
1517	g_Mycobacterium (UID1816)	100	693	300	3	689	1	0	0	0	99.28	0.33	0
1578	g_Mycobacterium (UID1816)	100	693	300	3	686	4	0	0	0	99.28	0.78	75
K-10	g_Mycobacterium (UID1816)	100	693	300	3	689	1	0	0	0	99.28	0.33	0
NL_89C	g_Mycobacterium (UID1816)	100	693	300	2	690	1	0	0	0	99.61	0.33	0
NL_93B	g_Mycobacterium (UID1816)	100	693	300	3	689	1	0	0	0	99.28	0.33	0
NL_95A	g_Mycobacterium (UID1816)	100	693	300	3	689	1	0	0	0	99.28	0.33	0
NL_95B	g_Mycobacterium (UID1816)	100	693	300	3	689	1	0	0	0	99.28	0.33	0
NL_95E	g_Mycobacterium (UID1816)	100	693	300	3	689	1	0	0	0	99.28	0.33	0
NL_96E	g_Mycobacterium (UID1816)	100	693	300	3	689	1	0	0	0	99.28	0.33	0

## Sheet: Supplementary Table 4 a)
Supplementary Table 4 a): Snippy Results of MAP strains (n=77_ using type II strain K-10 as a reference sequence
Strain ID	Province	Herd	SNPs	MNPs	INS	DEL	COMPLEX	TOTAL
23	QC	QC-1	100	3	7	43	3	156
32	QC	QC-1	100	2	8	43	5	158
117	ON	ON-1	86	1	9	41	5	142
137	ON	ON-1	84	1	10	41	5	141
160	QC	QC-2	94	1	9	42	7	153
171	QC	QC-3	91	1	9	44	6	151
183	QC	QC-2	94	2	9	45	5	155
191	QC	QC-2	96	1	10	43	6	156
206	QC	QC-3	98	1	10	42	6	157
211	ON	ON-2	86	2	13	41	5	147
219	QC	QC-1	99	1	8	43	6	157
233	ON	ON-1	71	0	11	41	7	130
236	ON	ON-1	72	1	10	43	6	132
242	ON	ON-1	84	2	9	40	4	139
252	ON	ON-1	70	3	9	42	4	128
325	ON	ON-3	121	2	10	46	5	184
326	ON	ON-3	126	3	9	46	5	189
342	ON	ON-4	104	3	10	42	4	163
345	ON	ON-4	122	2	8	43	6	181
366	QC	QC-1	96	2	7	42	5	152
375	QC	QC-4	127	1	11	47	5	191
392	QC	QC-5	120	0	10	51	11	192
400	QC	QC-4	127	1	12	45	6	191
418	QC	QC-3	93	2	10	42	5	152
441	QC	QC-6	126	2	13	46	6	193
464	ON	ON-5	106	3	11	42	4	166
500	QC	QC-7	99	2	9	42	5	157
505	QC	QC-7	101	2	9	43	5	160
508	QC	QC-8	119	2	9	45	9	184
515	QC	QC-9	124	2	12	46	5	189
516	QC	QC-9	121	2	11	48	5	187
531	QC	QC-10	115	1	10	43	5	174
552	ON	ON-2	84	1	12	40	6	143
560	ON	ON-2	128	2	12	43	7	192
586	ON	ON-6	92	1	13	41	6	153
594	ON	ON-6	126	2	13	46	4	191
631	ON	ON-7	125	3	13	44	5	190
638	ON	ON-7	89	2	9	43	7	150
648	ON	ON-7	90	0	10	44	9	153
863	ON	ON-4	99	2	10	42	4	157
869	QC	QC-4	127	1	11	46	6	191
878	QC	QC-4	127	2	11	45	5	190
885	QC	QC-5	123	1	11	49	10	194
897	ON	ON-5	108	1	11	39	6	165
910	ON	ON-8	132	1	14	44	5	196
918	ON	ON-8	129	1	12	44	6	192
928	ON	ON-8	51	1	6	39	5	102
938	QC	QC-10	114	2	11	43	5	175
948	QC	QC-10	111	1	9	44	5	170
1007	ON	ON-6	76	1	7	42	5	131
1023	ON	ON-6	127	2	12	45	5	191
1032	QC	QC-11	123	0	10	48	11	192
1044	QC	QC-11	125	1	11	48	10	195
1071	QC	QC-5	120	2	10	50	9	191
1144	QC	QC-7	98	2	9	44	5	158
1157	QC	QC-8	115	2	10	48	9	184
1240	ON	ON-3	127	3	9	44	5	188
1402	ON	ON-3	125	2	8	44	6	185
1409	ON	ON-5	104	3	11	40	4	162
1419	ON	ON-8	132	2	13	45	4	196
1427	QC	QC-9	124	3	11	43	4	185
1438	QC	QC-8	117	1	10	45	10	183
1452	ON	ON-2	84	1	8	46	5	144
1495	ON	ON-6	96	2	10	40	5	153
1512	ON	ON-6	130	2	13	46	4	195
1517	QC	QC-11	122	2	10	47	9	190
1578	QC	QC-12	132	1	12	44	8	197	107.522
K-10	N/A	NCBI	0	0	0	0	0	0
MAPK_JB15/16	N/A	NCBI	641	0	47	98	13	799
NL 89C	NL	NCBI	219	0	19	56	9	303
NL 93B	NL	NCBI	99	0	9	43	7	158
NL 95A	NL	NCBI	122	0	9	42	7	180
NL 95B	NL	NCBI	100	0	8	44	7	159
NL 95E	NL	NCBI	111	0	13	48	8	180
NL 96E	NL	NCBI	97	0	8	43	7	155
S397	N/A	NCBI	3358	0	161	252	91	3862
Telford	N/A	NCBI	3381	0	167	234	85	3867

## Sheet: Supplementary Table 4 b)
Supplementary Table 3 4): Snippy Results of MAP strains (n=77) using type I strain Telford as a reference sequence
Strain ID	Province	Herd	SNPs	MNPs	INS	DEL	COMPLEX	TOTAL
23	QC	QC-1	3422	28	169	169	65	3853
32	QC	QC-1	3418	26	167	167	64	3842
117	ON	ON-1	3412	27	169	170	64	3842
137	ON	ON-1	3401	26	163	170	66	3826
160	QC	QC-2	3405	27	165	168	62	3827
171	QC	QC-3	3415	28	165	171	64	3843
183	QC	QC-2	3416	25	163	172	68	3844
191	QC	QC-2	3413	28	168	172	62	3843
206	QC	QC-3	3415	23	173	173	69	3853
211	ON	ON-2	3409	31	171	171	63	3845
219	QC	QC-1	3423	27	166	171	69	3856
233	ON	ON-1	3403	26	168	169	66	3832
236	ON	ON-1	3396	29	161	173	62	3821
242	ON	ON-1	3408	28	171	168	64	3839
252	ON	ON-1	3402	23	166	172	69	3832
325	ON	ON-3	3391	24	159	171	65	3810
326	ON	ON-3	3418	30	162	173	61	3844
342	ON	ON-4	3426	25	165	171	66	3853
345	ON	ON-4	3416	26	166	170	65	3843
366	QC	QC-1	3418	28	170	166	67	3849
375	QC	QC-4	3418	29	166	173	59	3845
392	QC	QC-5	3412	22	168	175	73	3850
400	QC	QC-4	3414	25	171	173	62	3845
418	QC	QC-3	3415	27	170	170	64	3846
441	QC	QC-6	3418	30	172	174	62	3856
464	ON	ON-5	3423	23	168	169	67	3850
500	QC	QC-7	3421	27	170	172	64	3854
505	QC	QC-7	3421	27	167	173	65	3853
508	QC	QC-8	3392	17	162	169	73	3813
515	QC	QC-9	3415	23	169	173	67	3847
516	QC	QC-9	3410	22	171	173	72	3848
531	QC	QC-10	3419	26	165	170	64	3844
552	ON	ON-2	3406	28	169	170	62	3835
560	ON	ON-2	3423	28	172	172	62	3857
586	ON	ON-6	3411	28	167	167	61	3834
594	ON	ON-6	3407	23	167	170	68	3835
631	ON	ON-7	3411	27	168	173	67	3846
638	ON	ON-7	3402	24	160	170	66	3822
648	ON	ON-7	3415	29	164	172	68	3848
863	ON	ON-4	3417	26	168	170	63	3844
869	QC	QC-4	3415	23	171	170	68	3847
878	QC	QC-4	3416	21	168	172	67	3844
885	QC	QC-5	3417	24	170	173	76	3860
897	ON	ON-5	3429	24	170	167	72	3862
910	ON	ON-8	3418	28	165	172	63	3846
918	ON	ON-8	3415	28	172	173	64	3852
928	ON	ON-8	3365	24	164	165	69	3787
938	QC	QC-10	3417	28	164	170	62	3841
948	QC	QC-10	3418	31	161	168	59	3837
1007	ON	ON-6	3361	25	164	166	67	3783
1023	ON	ON-6	3409	25	173	175	66	3848
1032	QC	QC-11	3413	29	165	174	64	3845
1044	QC	QC-11	3414	23	171	175	72	3855
1071	QC	QC-5	3411	25	169	174	78	3857
1144	QC	QC-7	3417	24	172	171	68	3852
1157	QC	QC-8	3403	26	170	174	75	3848
1240	ON	ON-3	3409	29	173	173	61	3845
1402	ON	ON-3	3411	24	168	172	68	3843
1409	ON	ON-5	3425	23	166	167	69	3850
1419	ON	ON-8	3421	28	171	171	64	3855
1427	QC	QC-9	3413	24	169	167	64	3837
1438	QC	QC-8	3409	23	163	173	72	3840
1452	ON	ON-2	3333	25	165	167	66	3756
1495	ON	ON-6	3420	31	170	171	62	3854
1512	ON	ON-6	3417	27	170	175	64	3853
1517	QC	QC-11	3416	24	170	176	71	3857
1578	QC	QC-12	3423	29	173	171	64	3860
K-10	N/A	NCBI	3370	0	217	177	91	3855
MAPK_JB15/16	N/A	NCBI	3379	0	185	185	76	3825
NL 89C	NL	NCBI	3327	0	186	173	68	3754
NL 93B	NL	NCBI	3327	0	183	170	66	3746
NL 95A	NL	NCBI	3337	0	181	171	65	3754
NL 95B	NL	NCBI	3332	0	181	174	66	3753
NL 95E	NL	NCBI	3309	0	181	173	63	3726
NL 96E	NL	NCBI	3325	0	184	173	66	3748
S397	N/A	NCBI	1645	0	82	116	49	1892
Telford	N/A	NCBI	0	0	0	0	0	0

## Sheet: Supplementary Table 4 c)
Supplementary Table 4 c): Snippy Results of MAP strains using type III strain S397 as a reference sequence
Strain ID	Province	Herd	SNPs	MNPs	INS	DEL	COMPLEX	TOTAL
23	QC	QC-1	3396	24	193	161	76	3850
32	QC	QC-1	3391	23	188	159	72	3833
117	ON	ON-1	3381	24	188	161	70	3824
137	ON	ON-1	3370	21	188	162	75	3816
160	QC	QC-2	3378	22	182	158	74	3814
171	QC	QC-3	3387	25	191	162	72	3837
183	QC	QC-2	3385	24	188	164	71	3832
191	QC	QC-2	3385	21	183	161	74	3824
206	QC	QC-3	3388	23	195	164	77	3847
211	ON	ON-2	3386	28	192	161	72	3839
219	QC	QC-1	3395	25	191	161	78	3850
233	ON	ON-1	3381	23	186	158	74	3822
236	ON	ON-1	3380	24	179	162	73	3818
242	ON	ON-1	3380	24	190	158	72	3824
252	ON	ON-1	3380	23	184	162	74	3823
325	ON	ON-3	3364	20	188	162	73	3807
326	ON	ON-3	3390	25	188	163	74	3840
342	ON	ON-4	3400	25	188	161	75	3849
345	ON	ON-4	3383	23	189	160	71	3826
366	QC	QC-1	3393	25	187	159	78	3842
375	QC	QC-4	3395	25	190	164	69	3843
392	QC	QC-5	3384	21	192	166	77	3840
400	QC	QC-4	3395	24	192	161	71	3843
418	QC	QC-3	3387	26	187	164	73	3837
441	QC	QC-6	3398	27	193	162	70	3850
464	ON	ON-5	3393	22	192	161	76	3844
500	QC	QC-7	3391	25	194	164	74	3848
505	QC	QC-7	3391	23	187	164	73	3838
508	QC	QC-8	3368	14	185	161	81	3809
515	QC	QC-9	3388	21	193	163	76	3841
516	QC	QC-9	3379	22	190	160	78	3829
531	QC	QC-10	3394	23	181	159	75	3832
552	ON	ON-2	3388	26	191	160	72	3837
560	ON	ON-2	3396	27	190	160	70	3843
586	ON	ON-6	3382	24	185	158	73	3822
594	ON	ON-6	3384	24	188	156	70	3822
631	ON	ON-7	3383	25	190	162	73	3833
638	ON	ON-7	3375	22	183	159	74	3813
648	ON	ON-7	3390	25	185	163	79	3842
863	ON	ON-4	3389	24	186	158	74	3831
869	QC	QC-4	3391	22	193	157	76	3839
878	QC	QC-4	3388	22	191	163	72	3836
885	QC	QC-5	3389	20	186	163	85	3843
897	ON	ON-5	3400	23	190	159	85	3857
910	ON	ON-8	3389	24	192	159	71	3835
918	ON	ON-8	3390	23	196	162	75	3846
928	ON	ON-8	3339	21	186	159	73	3778
938	QC	QC-10	3390	26	188	164	68	3836
948	QC	QC-10	3390	27	184	159	69	3829
1007	ON	ON-6	3338	21	185	156	76	3776
1023	ON	ON-6	3385	24	194	162	68	3833
1032	QC	QC-11	3387	25	189	166	73	3840
1044	QC	QC-11	3382	18	198	166	84	3848
1071	QC	QC-5	3387	23	191	164	81	3846
1144	QC	QC-7	3386	21	185	160	75	3827
1157	QC	QC-8	3375	24	194	164	80	3837
1240	ON	ON-3	3382	25	192	163	74	3836
1402	ON	ON-3	3380	22	189	163	68	3822
1409	ON	ON-5	3395	20	192	158	77	3842
1419	ON	ON-8	3392	23	198	159	72	3844
1427	QC	QC-9	3381	21	191	159	72	3824
1438	QC	QC-8	3383	20	191	164	82	3840
1452	ON	ON-2	3297	23	183	160	72	3735
1495	ON	ON-6	3389	28	188	160	70	3835
1512	ON	ON-6	3385	25	192	163	71	3836
1517	QC	QC-11	3389	21	193	167	80	3850
1578	QC	QC-12	3397	27	190	158	74	3846
K-10	N/A	NCBI	3349	0	241	170	96	3856
MAPK_JB15/16	N/A	NCBI	3354	0	216	180	86	3836
NL 89C	NL	NCBI	3313	0	194	167	80	3754
NL 93B	NL	NCBI	3318	0	191	163	79	3751
NL 95A	NL	NCBI	3332	0	192	164	79	3767
NL 95B	NL	NCBI	3323	0	189	167	81	3760
NL 95E	NL	NCBI	3297	0	191	169	80	3737
NL 96E	NL	NCBI	3317	0	193	166	81	3757
S397	N/A	NCBI	0	0	0	0	0	0
Telford	N/A	NCBI	1645	0	113	90	50	1898

## Sheet: Supplementary Table 4 d)
Supplementary Table 4 d): Snippy Results of MAP strains using type B strain MAPK_JB15/16 as a reference sequence
Strain ID	Province	Herd	SNPs	MNPs	INS	DEL	COMPLEX	TOTAL
23	QC	QC-1	645	1	51	42	9	748
32	QC	QC-1	645	2	52	42	8	749
117	ON	ON-1	633	2	50	42	7	734
137	ON	ON-1	630	1	52	43	8	734
160	QC	QC-2	640	1	53	44	10	748
171	QC	QC-3	638	2	50	45	8	743
183	QC	QC-2	640	3	54	44	6	747
191	QC	QC-2	639	3	55	45	6	748
206	QC	QC-3	646	0	52	43	10	751
211	ON	ON-2	634	4	56	42	6	742
219	QC	QC-1	647	2	51	42	8	750
233	ON	ON-1	630	3	51	44	7	735
236	ON	ON-1	629	1	53	45	10	738
242	ON	ON-1	628	3	53	42	6	732
252	ON	ON-1	629	3	50	45	8	735
325	ON	ON-3	636	1	50	43	9	739
326	ON	ON-3	643	3	51	45	8	750
342	ON	ON-4	649	4	56	43	6	758
345	ON	ON-4	639	3	48	43	8	741
366	QC	QC-1	642	3	52	40	7	744
375	QC	QC-4	641	1	52	44	7	745
392	QC	QC-5	636	2	52	48	13	751
400	QC	QC-4	641	2	55	43	6	747
418	QC	QC-3	638	3	55	47	7	750
441	QC	QC-6	640	3	55	44	6	748
464	ON	ON-5	649	1	53	43	9	755
500	QC	QC-7	647	1	55	45	9	757
505	QC	QC-7	647	2	54	46	8	757
508	QC	QC-8	634	2	53	46	12	747
515	QC	QC-9	642	2	55	45	8	752
516	QC	QC-9	639	1	56	46	9	751
531	QC	QC-10	644	3	51	46	6	750
552	ON	ON-2	631	3	54	43	7	738
560	ON	ON-2	643	3	53	42	6	747
586	ON	ON-6	641	2	53	41	7	744
594	ON	ON-6	642	1	52	44	9	748
631	ON	ON-7	642	2	51	44	10	749
638	ON	ON-7	635	4	50	43	8	740
648	ON	ON-7	639	2	53	44	10	748
863	ON	ON-4	645	1	52	43	8	749
869	QC	QC-4	642	1	53	43	7	746
878	QC	QC-4	642	1	54	44	7	748
885	QC	QC-5	641	2	50	48	12	753
897	ON	ON-5	653	1	57	43	9	763
910	ON	ON-8	649	1	53	43	9	755
918	ON	ON-8	649	2	52	43	8	754
928	ON	ON-8	590	0	48	41	9	688
938	QC	QC-10	642	2	54	44	8	750
948	QC	QC-10	641	1	51	44	8	745
1007	ON	ON-6	595	2	49	40	7	693
1023	ON	ON-6	645	2	53	43	7	750
1032	QC	QC-11	639	2	52	47	12	752
1044	QC	QC-11	644	1	53	49	13	760
1071	QC	QC-5	639	3	51	48	11	752
1144	QC	QC-7	642	3	52	47	7	751
1157	QC	QC-8	631	2	52	47	13	745
1240	ON	ON-3	643	2	50	44	10	749
1402	ON	ON-3	641	2	51	45	9	748
1409	ON	ON-5	649	3	56	43	8	759
1419	ON	ON-8	651	2	54	42	8	757
1427	QC	QC-9	639	1	50	44	9	743
1438	QC	QC-8	635	2	52	45	12	746
1452	ON	ON-2	564	3	44	41	7	659
1495	ON	ON-6	644	1	55	42	9	751
1512	ON	ON-6	646	2	51	46	8	753
1517	QC	QC-11	639	1	53	47	13	753
1578	QC	QC-12	646	1	53	43	9	752
K-10	N/A	NCBI	644	0	95	49	13	801
MAPK_JB15/16	N/A	NCBI	0	0	0	0	0	0
NL 89C	NL	NCBI	632	0	55	46	8	741
NL 93B	NL	NCBI	633	0	56	46	6	741
NL 95A	NL	NCBI	638	0	56	46	6	746
NL 95B	NL	NCBI	634	0	55	47	6	742
NL 95E	NL	NCBI	615	0	56	47	7	725
NL 96E	NL	NCBI	631	0	55	47	6	739
S397	N/A	NCBI	3355	0	173	224	85	3837
Telford	N/A	NCBI	3388	0	174	199	75	3836

## Sheet: Supplementary Table 5
Supplementary Table 5: Unique variants called by Snippy using type II strain K-10 as a reference sequence
Isolate ID	Province	Herd	Unique SNPs	Unique INS	Unique DEL	Unique MNP	Unique Complex Variation
23	QC	QC-1	3	0	1	0	0
32	QC	QC-1	3	0	0	0	0
117	ON	ON-1	2	0	0	0	0
137	ON	ON-1	2	0	0	0	0
160	QC	QC-2	3	0	0	0	1
171	QC	QC-3	1	0	0	0	0
183	QC	QC-2	3	0	0	0	0
191	QC	QC-2	3	0	0	0	0
206	QC	QC-3	6	0	0	0	0
211	ON	ON-2	4	0	0	0	0
219	QC	QC-1	3	0	0	0	0
233	ON	ON-1	8	2	0	0	0
236	ON	ON-1	6	0	1	0	0
242	ON	ON-1	2	0	0	0	0
252	ON	ON-1	4	0	0	0	0
325	ON	ON-3	14	0	1	0	0
326	ON	ON-3	1	1	0	0	0
342	ON	ON-4	2	0	0	1	0
345	ON	ON-4	20	0	1	0	1
366	QC	QC-1	0	0	0	0	0
375	QC	QC-4	1	0	0	0	0
392	QC	QC-5	0	0	0	0	0
400	QC	QC-4	1	1	0	0	0
418	QC	QC-3	1	1	0	0	0
441	QC	QC-6	13	3	0	0	1
464	ON	ON-5	1	0	2	0	0
500	QC	QC-7	1	0	0	0	0
505	QC	QC-7	3	0	0	0	0
508	QC	QC-8	6	0	0	0	0
515	QC	QC-9	3	0	0	0	0
516	QC	QC-9	0	0	1	0	0
531	QC	QC-10	5	0	0	0	0
552	ON	ON-2	2	0	0	0	0
560	ON	ON-2	17	0	0	0	2
586	ON	ON-6	10	1	1	0	1
594	ON	ON-6	0	1	0	0	0
631	ON	ON-7	6	0	0	1	1
638	ON	ON-7	0	0	0	0	0
648	ON	ON-7	0	0	0	0	0
863	ON	ON-4	0	0	0	0	0
869	QC	QC-4	2	0	0	0	0
878	QC	QC-4	2	0	1	0	0
885	QC	QC-5	4	1	0	0	0
897	ON	ON-5	4	1	0	0	0
910	ON	ON-8	1	0	0	0	0
918	ON	ON-8	0	0	0	0	0
928	ON	ON-8	0	0	0	0	0
938	QC	QC-10	3	0	0	1	0
948	QC	QC-10	3	0	0	0	0
1007	ON	ON-6	2	0	0	0	0
1023	ON	ON-6	2	0	0	0	0
1032	QC	QC-11	2	0	0	0	0
1044	QC	QC-11	6	0	1	0	0
1071	QC	QC-5	0	0	0	0	0
1144	QC	QC-7	0	0	0	0	0
1157	QC	QC-8	1	0	1	0	0
1240	ON	ON-3	3	0	0	0	0
1402	ON	ON-3	0	0	0	0	0
1409	ON	ON-5	0	0	0	0	0
1419	ON	ON-8	3	0	0	0	0
1427	QC	QC-9	3	0	0	0	0
1438	QC	QC-8	1	0	0	0	0
1452	ON	ON-2	31	2	3	0	0
1495	ON	ON-6	4	0	0	0	0
1512	ON	ON-6	4	0	0	0	0
1517	QC	QC-11	1	0	0	0	0
1578	QC	QC-12	18	1	0	0	2
